# Supplementary material for: Identification of Novel Antagonists Targeting Cannabinoid Receptor 2 Using a Multi-Step Virtual Screening Strategy
Source: Molecules. 2021 Nov 4;26(21):6679. doi: 10.3390/molecules26216679 (PMC8587544; doi:10.3390/molecules26216679)
Supplement: Supplementary file 1 [file molecules-26-06679-s001.zip]

Archive with 1 entries (1 files):
- molecules-1412717-supplementary.pdf
